# Supplementary material for: The Emergence of H7N7 Highly Pathogenic Avian Influenza Virus from Low Pathogenicity Avian Influenza Virus Using an in ovo Embryo Culture Model
Source: Viruses. 2020 Aug 21;12(9):920. doi: 10.3390/v12090920 (PMC7552004; doi:10.3390/v12090920)
Supplement: Supplementary file 1 [file viruses-12-00920-s001.zip]

Archive with 1 entries (1 files):
- viruses-900737-supplementary.pdf
